# Supplementary material for: Unraveling the Biosynthesis of Carvacrol in Different Tissues of Origanum vulgare
Source: Int J Mol Sci. 2022 Oct 30;23(21):13231. doi: 10.3390/ijms232113231 (PMC9654750; doi:10.3390/ijms232113231)
Supplement: Supplementary file 1 [file ijms-23-13231-s001.zip]

Archive with 1 entries (1 files):
- ijms-1930249-supplementary.pdf
